# Supplementary material for: Comparison of the Hemocompatibility of an Axial and a Centrifugal Left Ventricular Assist Device in an In Vitro Test Circuit
Source: J Clin Med. 2022 Jun 15;11(12):3431. doi: 10.3390/jcm11123431 (PMC9225365; doi:10.3390/jcm11123431)
Supplement: Supplementary file 1 [file jcm-11-03431-s001.zip]

Archive with 1 entries (1 files):
- jcm-1705532-SI.pdf
